# Supplementary material for: AI for evidence-based treatment recommendation in oncology: a blinded evaluation of large language models and agentic workflows
Source: Front Artif Intell. 2025 Dec 9;8:1683322. doi: 10.3389/frai.2025.1683322 (PMC12722510; doi:10.3389/frai.2025.1683322)
Supplement: Supplementary file 1 [file Table_1.xlsx]

## Sheet: combined_ratings
Question	Reviewer	LLM	Accuracy	Relevance	Comprehensive	Hallucination	Ready to use	rank
1	1	ChatGPT o1-preview	3	3	3	0	0	4
1	2	ChatGPT o1-preview	2	3	2	0	0	4
1	3	ChatGPT o1-preview	2	3	3	0	0	1
1	1	Gemini 1.5 Pro	2	2	2	0	0	1
1	2	Gemini 1.5 Pro	1	2	2	0	0	5
1	3	Gemini 1.5 Pro	1	1	2	1	0	5
1	1	Claude 3.5 Sonnet	3	3	2	0	0	3
1	2	Claude 3.5 Sonnet	3	2	3	0	0	2
1	3	Claude 3.5 Sonnet	2	2	2	0	0	4
1	1	Myelo	3	3	2	0	0	5
1	2	Myelo	3	3	3	0	0	3
1	3	Myelo	2	3	2	0	0	3
1	1	HopeAI	4	4	3	0	1	2
1	2	HopeAI	3	3	3	0	0	1
1	3	HopeAI	2	2	2	0	0	2
2	1	ChatGPT o1-preview	2	2	1	1	0	2
2	2	ChatGPT o1-preview	3	3	3	0	0	3
2	3	ChatGPT o1-preview	2	2	3	1	0	5
2	1	Gemini 1.5 Pro	2	2	1	0	0	5
2	2	Gemini 1.5 Pro	3	2	3	0	0	5
2	3	Gemini 1.5 Pro	2	3	2	0	0	3
2	1	Claude 3.5 Sonnet	2	2	1	0	0	4
2	2	Claude 3.5 Sonnet	3	3	3	0	0	4
2	3	Claude 3.5 Sonnet	2	2	3	1	0	4
2	1	Myelo	2	2	1	1	0	3
2	2	Myelo	3	3	3	0	0	2
2	3	Myelo	2	2	2	1	0	2
2	1	HopeAI	3	3	4	1	0	1
2	2	HopeAI	3	4	3	0	0	1
2	3	HopeAI	2	3	3	1	0	1
3	1	ChatGPT o1-preview	3	3	3	0	0	5
3	2	ChatGPT o1-preview	3	2	3	0	0	5
3	3	ChatGPT o1-preview	3	3	2	0	0	5
3	1	Gemini 1.5 Pro	3	3	3	0	0	4
3	2	Gemini 1.5 Pro	3	3	3	0	0	4
3	3	Gemini 1.5 Pro	3	3	3	0	1	3
3	1	Claude 3.5 Sonnet	4	3	3	0	0	1
3	2	Claude 3.5 Sonnet	3	3	3	0	0	3
3	3	Claude 3.5 Sonnet	3	3	4	0	1	2
3	1	Myelo	3	3	3	0	0	2
3	2	Myelo	3	4	4	0	0	2
3	3	Myelo	3	3	3	0	1	4
3	1	HopeAI	3	3	3	0	0	3
3	2	HopeAI	4	4	4	0	0	1
3	3	HopeAI	3	3	2	0	1	1
4	1	ChatGPT o1-preview	4	4	3	0	1	2
4	2	ChatGPT o1-preview	4	4	4	0	1	2
4	3	ChatGPT o1-preview	2	3	2	1	0	4
4	1	Gemini 1.5 Pro	4	4	1	0	0	4
4	2	Gemini 1.5 Pro	4	3	1	0	1	5
4	3	Gemini 1.5 Pro	1	1	1	0	0	4
4	1	Claude 3.5 Sonnet	4	4	2	0	0	3
4	2	Claude 3.5 Sonnet	4	4	4	0	1	1
4	3	Claude 3.5 Sonnet	3	3	4	1	0	2
4	1	Myelo	1	1	1	0	0	5
4	2	Myelo	2	2	2	0	1	4
4	3	Myelo	1	1	1	1	0	5
4	1	HopeAI	4	4	4	0	1	1
4	2	HopeAI	2	3	2	1	0	3
4	3	HopeAI	4	4	4	0	1	1
5	1	ChatGPT o1-preview	4	4	4	0	1	2
5	2	ChatGPT o1-preview	4	4	4	0	1	1
5	3	ChatGPT o1-preview	3	3	3	0	0	3
5	1	Gemini 1.5 Pro	4	4	4	0	1	4
5	2	Gemini 1.5 Pro	4	4	3	0	1	5
5	3	Gemini 1.5 Pro	3	2	3	0	0	5
5	1	Claude 3.5 Sonnet	4	4	4	0	1	1
5	2	Claude 3.5 Sonnet	4	4	4	0	1	2
5	3	Claude 3.5 Sonnet	2	3	3	1	0	4
5	1	Myelo	3	3	3	0	0	3
5	2	Myelo	3	4	4	0	0	3
5	3	Myelo	3	3	3	0	1	2
5	1	HopeAI	4	3	4	0	0	5
5	2	HopeAI	4	4	4	0	1	4
5	3	HopeAI	3	3	3	0	1	1
6	1	ChatGPT o1-preview	2	2	2	0	0	3
6	2	ChatGPT o1-preview	2	2	2	0	0	4
6	3	ChatGPT o1-preview	3	2	2	0	0	1
6	1	Gemini 1.5 Pro	2	2	2	0	0	5
6	2	Gemini 1.5 Pro	3	3	3	0	0	3
6	3	Gemini 1.5 Pro	2	2	2	1	0	2
6	1	Claude 3.5 Sonnet	2	3	2	0	0	2
6	2	Claude 3.5 Sonnet	3	3	3	0	0	5
6	3	Claude 3.5 Sonnet	2	2	2	1	0	5
6	1	Myelo	3	3	2	0	0	4
6	2	Myelo	3	3	3	0	0	1
6	3	Myelo	3	2	2	0	0	3
6	1	HopeAI	4	4	4	0	0	1
6	2	HopeAI	3	3	3	0	0	2
6	3	HopeAI	2	3	2	1	0	4
7	1	ChatGPT o1-preview	2	2	2	0	0	2
7	2	ChatGPT o1-preview	3	4	4	0	1	2
7	3	ChatGPT o1-preview	3	3	2	0	0	1
7	1	Gemini 1.5 Pro	3	3	3	0	0	4
7	2	Gemini 1.5 Pro	2	2	3	0	0	3
7	3	Gemini 1.5 Pro	2	1	2	1	0	5
7	1	Claude 3.5 Sonnet	2	2	2	0	0	3
7	2	Claude 3.5 Sonnet	3	2	3	0	0	4
7	3	Claude 3.5 Sonnet	2	3	2	1	0	4
7	1	Myelo	2	2	2	0	0	5
7	2	Myelo	3	2	3	0	0	5
7	3	Myelo	3	2	2	0	0	2
7	1	HopeAI	3	3	4	0	0	1
7	2	HopeAI	4	4	4	0	1	1
7	3	HopeAI	3	2	2	0	0	3
8	1	ChatGPT o1-preview	2	2	2	0	0	5
8	2	ChatGPT o1-preview	4	4	4	0	1	1
8	3	ChatGPT o1-preview	2	3	2	0	0	2
8	1	Gemini 1.5 Pro	3	3	2	0	0	1
8	2	Gemini 1.5 Pro	3	2	3	0	0	4
8	3	Gemini 1.5 Pro	3	1	1	0	0	5
8	1	Claude 3.5 Sonnet	3	3	3	0	0	4
8	2	Claude 3.5 Sonnet	3	4	4	0	1	2
8	3	Claude 3.5 Sonnet	3	2	2	0	0	1
8	1	Myelo	3	3	3	0	0	3
8	2	Myelo	4	4	4	0	1	3
8	3	Myelo	2	3	2	1	0	3
8	1	HopeAI	3	3	3	0	1	2
8	2	HopeAI	3	3	3	0	0	4
8	3	HopeAI	2	2	2	1	0	4
9	1	ChatGPT o1-preview	3	3	3	0	0	2
9	2	ChatGPT o1-preview	3	2	3	0	0	5
9	3	ChatGPT o1-preview	3	2	2	0	0	1
9	1	Gemini 1.5 Pro	2	2	2	0	0	4
9	2	Gemini 1.5 Pro	3	3	3	0	0	1
9	3	Gemini 1.5 Pro	2	2	3	0	0	4
9	1	Claude 3.5 Sonnet	2	2	2	0	0	3
9	2	Claude 3.5 Sonnet	3	3	3	0	0	2
9	3	Claude 3.5 Sonnet	2	2	2	1	0	5
9	1	Myelo	2	2	2	0	0	5
9	2	Myelo	3	3	3	0	0	4
9	3	Myelo	2	3	2	0	0	2
9	1	HopeAI	3	3	3	0	0	1
9	2	HopeAI	3	3	3	0	0	3
9	3	HopeAI	2	2	2	0	0	3
10	1	ChatGPT o1-preview	3	3	3	0	0	3
10	2	ChatGPT o1-preview	4	3	3	0	0	3
10	3	ChatGPT o1-preview	3	3	3	0	1	2
10	1	Gemini 1.5 Pro	3	3	3	0	0	2
10	2	Gemini 1.5 Pro	3	3	2	0	0	5
10	3	Gemini 1.5 Pro	1	1	1	1	0	5
10	1	Claude 3.5 Sonnet	4	3	2	0	0	4
10	2	Claude 3.5 Sonnet	4	4	4	0	0	1
10	3	Claude 3.5 Sonnet	3	2	2	0	0	4
10	1	Myelo	4	3	2	0	0	5
10	2	Myelo	3	3	3	0	0	4
10	3	Myelo	3	3	2	0	0	3
10	1	HopeAI	4	4	4	0	0	1
10	2	HopeAI	3	4	4	0	0	2
10	3	HopeAI	4	3	3	0	1	1
11	1	ChatGPT o1-preview	3	3	2	0	0	2
11	2	ChatGPT o1-preview	3	4	4	0	0	4
11	3	ChatGPT o1-preview	3	2	3	0	0	3
11	1	Gemini 1.5 Pro	3	3	2	0	0	3
11	2	Gemini 1.5 Pro	4	4	4	0	1	3
11	3	Gemini 1.5 Pro	3	3	3	0	1	1
11	1	Claude 3.5 Sonnet	2	3	2	1	0	1
11	2	Claude 3.5 Sonnet	4	4	4	0	1	1
11	3	Claude 3.5 Sonnet	2	3	3	0	0	5
11	1	Myelo	3	3	3	0	0	4
11	2	Myelo	4	4	4	0	1	4
11	3	Myelo	3	3	3	0	1	2
11	1	HopeAI	3	3	2	0	0	5
11	2	HopeAI	4	4	4	0	1	2
11	3	HopeAI	3	2	2	0	0	4
12	1	ChatGPT o1-preview	4	4	3	0	0	2
12	2	ChatGPT o1-preview	4	4	4	0	1	2
12	3	ChatGPT o1-preview	3	3	3	0	1	3
12	1	Gemini 1.5 Pro	4	4	2	0	0	1
12	2	Gemini 1.5 Pro	4	4	4	0	1	1
12	3	Gemini 1.5 Pro	3	3	3	0	1	1
12	1	Claude 3.5 Sonnet	4	4	2	0	0	4
12	2	Claude 3.5 Sonnet	4	4	4	0	1	3
12	3	Claude 3.5 Sonnet	3	3	3	0	0	4
12	1	Myelo	4	4	4	0	1	5
12	2	Myelo	4	4	4	1	1	5
12	3	Myelo	3	3	3	0	1	2
12	1	HopeAI	4	4	4	0	1	3
12	2	HopeAI	4	4	4	0	1	4
12	3	HopeAI	3	3	3	0	0	3
13	1	ChatGPT o1-preview	2	2	2	0	0	3
13	2	ChatGPT o1-preview	4	4	4	0	1	2
13	3	ChatGPT o1-preview	2	2	2	0	0	3
13	1	Gemini 1.5 Pro	2	2	2	0	0	5
13	2	Gemini 1.5 Pro	3	3	3	0	0	4
13	3	Gemini 1.5 Pro	1	1	1	1	0	5
13	1	Claude 3.5 Sonnet	2	3	1	0	0	4
13	2	Claude 3.5 Sonnet	3	3	3	0	0	5
13	3	Claude 3.5 Sonnet	1	2	2	0	0	4
13	1	Myelo	4	4	1	0	0	2
13	2	Myelo	4	4	4	0	0	3
13	3	Myelo	3	3	2	0	0	2
13	1	HopeAI	4	4	4	0	1	1
13	2	HopeAI	4	4	4	0	1	1
13	3	HopeAI	3	3	3	0	1	1
14	1	ChatGPT o1-preview	2	2	2	0	0	2
14	2	ChatGPT o1-preview	4	3	3	0	0	4
14	3	ChatGPT o1-preview	3	2	2	0	0	2
14	1	Gemini 1.5 Pro	2	2	2	0	0	3
14	2	Gemini 1.5 Pro	4	4	4	0	1	2
14	3	Gemini 1.5 Pro	2	2	2	1	0	3
14	1	Claude 3.5 Sonnet	2	2	2	0	0	4
14	2	Claude 3.5 Sonnet	4	3	3	0	0	3
14	3	Claude 3.5 Sonnet	2	3	2	1	0	5
14	1	Myelo	2	2	1	0	0	5
14	2	Myelo	3	2	3	0	0	5
14	3	Myelo	2	2	2	1	0	4
14	1	HopeAI	4	4	4	0	1	1
14	2	HopeAI	4	4	4	0	1	1
14	3	HopeAI	3	3	3	0	0	1
15	1	ChatGPT o1-preview	4	4	3	0	0	2
15	2	ChatGPT o1-preview	4	4	4	0	1	2
15	3	ChatGPT o1-preview	3	3	2	0	1	2
15	1	Gemini 1.5 Pro	2	1	1	0	0	3
15	2	Gemini 1.5 Pro	3	3	3	0	0	3
15	3	Gemini 1.5 Pro	2	2	3	1	0	5
15	1	Claude 3.5 Sonnet	1	1	1	1	0	4
15	2	Claude 3.5 Sonnet	2	2	2	0	0	5
15	3	Claude 3.5 Sonnet	1	1	1	0	0	3
15	1	Myelo	1	2	1	0	0	5
15	2	Myelo	3	3	3	0	0	4
15	3	Myelo	1	1	1	0	0	4
15	1	HopeAI	4	4	4	0	1	1
15	2	HopeAI	4	4	4	0	1	1
15	3	HopeAI	3	3	3	0	1	1
16	1	ChatGPT o1-preview	2	2	2	0	0	4
16	2	ChatGPT o1-preview	4	4	4	0	1	3
16	3	ChatGPT o1-preview	3	3	3	0	1	1
16	1	Gemini 1.5 Pro	2	2	2	0	0	5
16	2	Gemini 1.5 Pro	3	3	3	0	0	4
16	3	Gemini 1.5 Pro	3	2	2	0	0	4
16	1	Claude 3.5 Sonnet	2	2	2	0	0	2
16	2	Claude 3.5 Sonnet	4	4	4	0	1	2
16	3	Claude 3.5 Sonnet	3	2	2	0	0	3
16	1	Myelo	2	2	2	0	0	3
16	2	Myelo	2	2	2	0	0	5
16	3	Myelo	2	2	2	0	0	5
16	1	HopeAI	4	4	4	0	1	1
16	2	HopeAI	4	4	4	0	1	1
16	3	HopeAI	3	3	2	0	0	2
17	1	ChatGPT o1-preview	2	2	2	0	0	5
17	2	ChatGPT o1-preview	3	3	3	0	0	2
17	3	ChatGPT o1-preview	2	2	1	0	0	3
17	1	Gemini 1.5 Pro	2	2	2	0	0	2
17	2	Gemini 1.5 Pro	2	2	2	0	0	5
17	3	Gemini 1.5 Pro	1	1	1	0	0	5
17	1	Claude 3.5 Sonnet	2	2	2	0	0	4
17	2	Claude 3.5 Sonnet	4	3	3	0	0	4
17	3	Claude 3.5 Sonnet	2	3	2	1	0	4
17	1	Myelo	2	2	2	0	0	3
17	2	Myelo	3	3	3	0	0	3
17	3	Myelo	2	2	1	0	0	2
17	1	HopeAI	4	4	4	0	1	1
17	2	HopeAI	3	3	3	0	0	1
17	3	HopeAI	2	3	2	1	0	1
18	1	ChatGPT o1-preview	3	3	3	0	0	1
18	2	ChatGPT o1-preview	4	4	3	0	1	2
18	3	ChatGPT o1-preview	4	3	3	0	0	4
18	1	Gemini 1.5 Pro	1	1	1	1	0	5
18	2	Gemini 1.5 Pro	4	3	2	0	0	5
18	3	Gemini 1.5 Pro	1	1	1	0	0	5
18	1	Claude 3.5 Sonnet	3	3	3	0	0	2
18	2	Claude 3.5 Sonnet	4	4	3	0	1	3
18	3	Claude 3.5 Sonnet	4	3	4	0	1	3
18	1	Myelo	3	3	3	0	0	3
18	2	Myelo	4	4	3	0	1	4
18	3	Myelo	4	4	3	0	0	3
18	1	HopeAI	1	1	1	1	0	4
18	2	HopeAI	4	4	4	0	1	1
18	3	HopeAI	4	4	4	0	1	1
19	1	ChatGPT o1-preview	2	2	2	0	0	3
19	2	ChatGPT o1-preview	4	4	4	0	1	1
19	3	ChatGPT o1-preview	3	3	2	0	0	2
19	1	Gemini 1.5 Pro	3	3	3	0	0	1
19	2	Gemini 1.5 Pro	3	3	3	0	0	2
19	3	Gemini 1.5 Pro	3	3	2	0	0	3
19	1	Claude 3.5 Sonnet	2	2	2	1	0	5
19	2	Claude 3.5 Sonnet	2	2	3	0	0	5
19	3	Claude 3.5 Sonnet	2	2	2	0	0	5
19	1	Myelo	3	3	2	1	0	2
19	2	Myelo	3	3	3	0	0	4
19	3	Myelo	3	2	2	0	0	4
19	1	HopeAI	2	2	2	0	0	4
19	2	HopeAI	3	3	4	0	0	3
19	3	HopeAI	3	3	3	0	0	1
20	1	ChatGPT o1-preview	2	2	2	0	0	3
20	2	ChatGPT o1-preview	3	3	2	0	0	5
20	3	ChatGPT o1-preview	2	2	2	0	0	4
20	1	Gemini 1.5 Pro	3	3	3	0	0	2
20	2	Gemini 1.5 Pro	3	3	2	0	0	3
20	3	Gemini 1.5 Pro	2	2	2	0	0	3
20	1	Claude 3.5 Sonnet	3	2	2	0	0	4
20	2	Claude 3.5 Sonnet	3	3	3	0	0	2
20	3	Claude 3.5 Sonnet	2	2	2	0	0	1
20	1	Myelo	2	2	2	0	0	5
20	2	Myelo	3	3	2	0	0	4
20	3	Myelo	2	2	2	0	0	5
20	1	HopeAI	3	3	3	0	1	1
20	2	HopeAI	3	4	4	0	0	1
20	3	HopeAI	2	2	2	0	0	2
21	1	ChatGPT o1-preview	3	3	2	0	0	2
21	2	ChatGPT o1-preview	3	3	3	0	0	2
21	3	ChatGPT o1-preview	2	2	2	1	0	3
21	1	Gemini 1.5 Pro	3	3	3	0	0	3
21	2	Gemini 1.5 Pro	3	3	3	0	0	5
21	3	Gemini 1.5 Pro	2	2	1	0	0	2
21	1	Claude 3.5 Sonnet	3	3	3	0	0	4
21	2	Claude 3.5 Sonnet	3	3	3	0	0	4
21	3	Claude 3.5 Sonnet	2	2	2	0	0	4
21	1	Myelo	2	2	2	0	0	5
21	2	Myelo	3	4	3	0	0	3
21	3	Myelo	2	2	2	0	0	5
21	1	HopeAI	3	3	3	0	1	1
21	2	HopeAI	4	4	4	0	1	1
21	3	HopeAI	3	3	3	0	1	1
22	1	ChatGPT o1-preview	2	2	2	0	0	3
22	2	ChatGPT o1-preview	3	2	2	0	0	4
22	3	ChatGPT o1-preview	2	2	2	0	0	1
22	1	Gemini 1.5 Pro	2	2	2	0	0	2
22	2	Gemini 1.5 Pro	3	3	3	0	0	1
22	3	Gemini 1.5 Pro	2	2	2	0	0	5
22	1	Claude 3.5 Sonnet	2	2	2	0	0	4
22	2	Claude 3.5 Sonnet	3	3	3	0	0	3
22	3	Claude 3.5 Sonnet	2	2	2	0	0	3
22	1	Myelo	2	2	2	0	0	5
22	2	Myelo	3	3	2	0	0	5
22	3	Myelo	3	2	2	0	0	2
22	1	HopeAI	2	2	2	0	0	1
22	2	HopeAI	3	3	3	0	0	2
22	3	HopeAI	3	2	2	0	0	4
23	1	ChatGPT o1-preview	2	2	2	0	0	3
23	2	ChatGPT o1-preview	3	2	2	0	0	3
23	3	ChatGPT o1-preview	3	2	2	0	0	5
23	1	Gemini 1.5 Pro	2	2	2	0	0	4
23	2	Gemini 1.5 Pro	2	2	2	0	0	5
23	3	Gemini 1.5 Pro	2	2	2	0	0	4
23	1	Claude 3.5 Sonnet	2	2	2	1	0	5
23	2	Claude 3.5 Sonnet	3	2	2	0	0	4
23	3	Claude 3.5 Sonnet	2	3	2	0	0	2
23	1	Myelo	3	3	3	0	0	2
23	2	Myelo	4	4	3	0	0	2
23	3	Myelo	3	2	2	0	0	3
23	1	HopeAI	3	3	3	0	0	1
23	2	HopeAI	4	4	4	0	1	1
23	3	HopeAI	3	3	3	0	0	1
24	1	ChatGPT o1-preview	2	2	2	0	0	5
24	2	ChatGPT o1-preview	4	3	3	0	0	2
24	3	ChatGPT o1-preview	3	3	2	0	0	4
24	1	Gemini 1.5 Pro	2	2	2	0	0	2
24	2	Gemini 1.5 Pro	3	3	3	0	0	3
24	3	Gemini 1.5 Pro	2	3	2	0	0	3
24	1	Claude 3.5 Sonnet	2	2	2	0	0	3
24	2	Claude 3.5 Sonnet	3	3	3	0	0	4
24	3	Claude 3.5 Sonnet	1	2	2	1	0	5
24	1	Myelo	2	2	2	0	0	4
24	2	Myelo	4	3	3	0	0	5
24	3	Myelo	3	3	2	0	0	2
24	1	HopeAI	3	3	3	0	0	1
24	2	HopeAI	4	4	4	0	1	1
24	3	HopeAI	3	3	2	0	0	1
25	1	ChatGPT o1-preview	2	2	2	0	0	5
25	2	ChatGPT o1-preview	4	4	4	0	1	2
25	3	ChatGPT o1-preview	3	3	3	0	0	1
25	1	Gemini 1.5 Pro	3	3	3	0	0	3
25	2	Gemini 1.5 Pro	4	3	3	0	0	5
25	3	Gemini 1.5 Pro	3	3	2	0	0	2
25	1	Claude 3.5 Sonnet	2	2	2	0	0	4
25	2	Claude 3.5 Sonnet	3	3	3	0	0	3
25	3	Claude 3.5 Sonnet	3	3	2	0	0	5
25	1	Myelo	3	3	3	0	0	2
25	2	Myelo	3	3	3	0	0	4
25	3	Myelo	3	3	2	0	0	3
25	1	HopeAI	3	3	3	0	1	1
25	2	HopeAI	4	4	3	0	0	2
25	3	HopeAI	2	2	2	0	0	4
26	1	ChatGPT o1-preview	2	2	2	0	0	4
26	2	ChatGPT o1-preview	3	2	2	0	0	4
26	3	ChatGPT o1-preview	2	3	2	0	0	2
26	1	Gemini 1.5 Pro	2	2	2	0	0	3
26	2	Gemini 1.5 Pro	3	3	2	0	0	2
26	3	Gemini 1.5 Pro	1	1	1	1	0	5
26	1	Claude 3.5 Sonnet	3	3	2	0	0	2
26	2	Claude 3.5 Sonnet	3	3	2	0	0	3
26	3	Claude 3.5 Sonnet	2	2	2	1	0	3
26	1	Myelo	2	2	2	0	0	5
26	2	Myelo	3	3	3	0	0	5
26	3	Myelo	2	2	2	1	0	4
26	1	HopeAI	3	3	3	0	0	1
26	2	HopeAI	4	4	4	0	1	1
26	3	HopeAI	2	3	2	0	0	1
27	1	ChatGPT o1-preview	3	3	2	0	0	1
27	2	ChatGPT o1-preview	4	4	3	0	0	2
27	3	ChatGPT o1-preview	3	2	2	0	0	4
27	1	Gemini 1.5 Pro	2	1	1	0	0	5
27	2	Gemini 1.5 Pro	3	2	2	0	0	5
27	3	Gemini 1.5 Pro	2	1	2	0	0	5
27	1	Claude 3.5 Sonnet	2	2	2	0	0	4
27	2	Claude 3.5 Sonnet	3	2	2	0	0	4
27	3	Claude 3.5 Sonnet	2	3	2	0	0	3
27	1	Myelo	3	3	3	0	0	2
27	2	Myelo	3	2	2	0	0	3
27	3	Myelo	3	3	2	0	0	1
27	1	HopeAI	3	3	3	0	0	3
27	2	HopeAI	4	4	4	0	1	1
27	3	HopeAI	3	3	2	0	0	2
28	1	ChatGPT o1-preview	2	2	2	0	0	5
28	2	ChatGPT o1-preview	3	3	3	0	0	5
28	3	ChatGPT o1-preview	3	3	2	0	0	1
28	1	Gemini 1.5 Pro	2	2	2	0	0	2
28	2	Gemini 1.5 Pro	3	3	2	0	0	2
28	3	Gemini 1.5 Pro	2	2	2	0	0	3
28	1	Claude 3.5 Sonnet	2	2	2	0	0	4
28	2	Claude 3.5 Sonnet	3	3	2	0	0	3
28	3	Claude 3.5 Sonnet	3	3	2	0	0	4
28	1	Myelo	2	2	2	0	0	3
28	2	Myelo	3	3	3	0	0	4
28	3	Myelo	2	3	2	0	0	5
28	1	HopeAI	2	2	2	0	0	1
28	2	HopeAI	3	4	4	0	0	1
28	3	HopeAI	3	3	2	0	0	2
29	1	ChatGPT o1-preview	2	2	2	0	0	3
29	2	ChatGPT o1-preview	3	3	3	0	0	3
29	3	ChatGPT o1-preview	2	3	1	0	0	5
29	1	Gemini 1.5 Pro	2	2	2	0	0	5
29	2	Gemini 1.5 Pro	3	2	3	0	0	4
29	3	Gemini 1.5 Pro	2	3	2	0	0	4
29	1	Claude 3.5 Sonnet	2	2	2	0	0	2
29	2	Claude 3.5 Sonnet	3	3	3	0	0	2
29	3	Claude 3.5 Sonnet	2	3	2	0	0	3
29	1	Myelo	2	2	2	0	0	4
29	2	Myelo	3	3	3	0	0	5
29	3	Myelo	3	3	2	0	0	2
29	1	HopeAI	2	3	3	0	0	1
29	2	HopeAI	4	4	4	0	1	1
29	3	HopeAI	3	3	3	0	1	1
30	1	ChatGPT o1-preview	3	3	3	0	0	1
30	2	ChatGPT o1-preview	4	3	3	0	0	2
30	3	ChatGPT o1-preview	3	3	1	0	0	2
30	1	Gemini 1.5 Pro	2	2	2	0	0	5
30	2	Gemini 1.5 Pro	3	3	2	0	0	4
30	3	Gemini 1.5 Pro	2	2	1	0	0	5
30	1	Claude 3.5 Sonnet	2	2	2	0	0	2
30	2	Claude 3.5 Sonnet	3	3	2	0	0	5
30	3	Claude 3.5 Sonnet	2	2	2	0	0	3
30	1	Myelo	2	2	2	0	0	4
30	2	Myelo	3	2	2	0	0	3
30	3	Myelo	2	2	2	0	0	4
30	1	HopeAI	2	2	2	0	0	3
30	2	HopeAI	4	4	4	0	1	1
30	3	HopeAI	2	3	2	0	0	1
31	1	ChatGPT o1-preview	3	3	3	0	0	1
31	2	ChatGPT o1-preview	3	3	3	0	0	3
31	3	ChatGPT o1-preview	3	3	2	0	1	1
31	1	Gemini 1.5 Pro	2	2	2	0	0	5
31	2	Gemini 1.5 Pro	3	3	2	0	0	5
31	3	Gemini 1.5 Pro	2	3	2	0	0	4
31	1	Claude 3.5 Sonnet	2	2	2	0	0	3
31	2	Claude 3.5 Sonnet	3	3	3	0	0	2
31	3	Claude 3.5 Sonnet	3	3	2	0	0	2
31	1	Myelo	2	2	2	0	0	4
31	2	Myelo	3	3	3	0	0	4
31	3	Myelo	2	3	1	0	0	5
31	1	HopeAI	2	3	3	0	0	2
31	2	HopeAI	4	4	4	0	0	1
31	3	HopeAI	2	3	3	0	0	3
32	1	ChatGPT o1-preview	2	2	2	0	0	3
32	2	ChatGPT o1-preview	3	3	3	0	0	2
32	3	ChatGPT o1-preview	3	2	1	0	0	2
32	1	Gemini 1.5 Pro	2	2	3	0	0	4
32	2	Gemini 1.5 Pro	3	3	3	0	0	4
32	3	Gemini 1.5 Pro	3	2	1	0	0	5
32	1	Claude 3.5 Sonnet	2	2	2	0	0	2
32	2	Claude 3.5 Sonnet	3	2	2	0	0	5
32	3	Claude 3.5 Sonnet	2	3	1	0	0	4
32	1	Myelo	2	2	2	0	0	5
32	2	Myelo	3	3	2	0	0	3
32	3	Myelo	3	3	1	0	0	3
32	1	HopeAI	3	3	3	0	0	1
32	2	HopeAI	4	4	4	0	1	1
32	3	HopeAI	3	3	2	0	0	1
33	1	ChatGPT o1-preview	3	3	2	0	0	4
33	2	ChatGPT o1-preview	3	3	2	0	0	2
33	3	ChatGPT o1-preview	2	3	2	0	0	2
33	1	Gemini 1.5 Pro	3	3	3	0	0	2
33	2	Gemini 1.5 Pro	2	2	1	0	0	5
33	3	Gemini 1.5 Pro	2	2	1	0	0	4
33	1	Claude 3.5 Sonnet	1	1	1	0	0	5
33	2	Claude 3.5 Sonnet	2	2	2	0	0	4
33	3	Claude 3.5 Sonnet	2	3	2	0	0	5
33	1	Myelo	3	3	3	0	0	3
33	2	Myelo	3	3	2	0	0	3
33	3	Myelo	2	3	2	0	0	3
33	1	HopeAI	3	4	3	0	1	1
33	2	HopeAI	4	4	4	0	1	1
33	3	HopeAI	3	3	3	0	0	1
34	1	ChatGPT o1-preview	3	2	3	0	0	2
34	2	ChatGPT o1-preview	3	3	3	0	0	1
34	3	ChatGPT o1-preview	3	3	1	0	0	1
34	1	Gemini 1.5 Pro	2	2	2	0	0	5
34	2	Gemini 1.5 Pro	2	2	2	0	0	3
34	3	Gemini 1.5 Pro	2	3	1	0	0	3
34	1	Claude 3.5 Sonnet	2	2	2	0	0	3
34	2	Claude 3.5 Sonnet	2	2	2	0	0	5
34	3	Claude 3.5 Sonnet	2	2	1	0	0	5
34	1	Myelo	2	2	2	0	0	4
34	2	Myelo	3	3	3	0	0	4
34	3	Myelo	2	2	1	0	0	4
34	1	HopeAI	3	3	3	0	0	1
34	2	HopeAI	3	2	3	0	0	2
34	3	HopeAI	3	2	2	0	0	2
35	1	ChatGPT o1-preview	2	2	2	0	0	3
35	2	ChatGPT o1-preview	3	3	2	0	0	2
35	3	ChatGPT o1-preview	3	3	2	0	0	5
35	1	Gemini 1.5 Pro	2	2	2	0	0	5
35	2	Gemini 1.5 Pro	2	2	2	1	0	5
35	3	Gemini 1.5 Pro	2	2	2	0	0	2
35	1	Claude 3.5 Sonnet	3	3	3	0	0	2
35	2	Claude 3.5 Sonnet	3	3	2	0	0	4
35	3	Claude 3.5 Sonnet	3	2	2	0	0	4
35	1	Myelo	2	2	2	0	0	4
35	2	Myelo	3	3	2	0	0	3
35	3	Myelo	3	2	2	0	0	3
35	1	HopeAI	3	3	3	0	0	1
35	2	HopeAI	4	4	3	0	0	1
35	3	HopeAI	2	3	3	0	0	1
36	1	ChatGPT o1-preview	2	2	2	0	0	2
36	2	ChatGPT o1-preview	3	3	2	0	0	3
36	3	ChatGPT o1-preview	3	2	2	0	0	5
36	1	Gemini 1.5 Pro	2	2	2	0	0	4
36	2	Gemini 1.5 Pro	3	3	2	0	0	4
36	3	Gemini 1.5 Pro	2	3	2	0	0	2
36	1	Claude 3.5 Sonnet	2	2	2	0	0	3
36	2	Claude 3.5 Sonnet	3	3	4	0	0	2
36	3	Claude 3.5 Sonnet	3	3	2	0	0	3
36	1	Myelo	2	2	2	0	0	5
36	2	Myelo	3	3	3	0	0	5
36	3	Myelo	3	2	2	0	0	4
36	1	HopeAI	3	4	4	0	0	1
36	2	HopeAI	4	4	4	0	1	1
36	3	HopeAI	3	3	2	0	0	1
37	1	ChatGPT o1-preview	2	2	2	0	0	4
37	2	ChatGPT o1-preview	3	2	2	0	0	4
37	3	ChatGPT o1-preview	2	2	1	0	0	4
37	1	Gemini 1.5 Pro	2	2	2	0	0	5
37	2	Gemini 1.5 Pro	3	3	3	0	0	5
37	3	Gemini 1.5 Pro	2	2	1	0	0	5
37	1	Claude 3.5 Sonnet	2	2	2	0	0	2
37	2	Claude 3.5 Sonnet	3	3	3	0	0	3
37	3	Claude 3.5 Sonnet	3	3	3	0	0	1
37	1	Myelo	2	2	2	0	0	3
37	2	Myelo	3	3	3	0	0	2
37	3	Myelo	3	3	2	0	0	2
37	1	HopeAI	3	3	3	0	0	1
37	2	HopeAI	3	3	3	0	0	1
37	3	HopeAI	3	2	2	0	0	3
38	1	ChatGPT o1-preview	2	2	1	0	0	4
38	2	ChatGPT o1-preview	3	2	2	0	0	2
38	3	ChatGPT o1-preview	2	2	1	0	0	4
38	1	Gemini 1.5 Pro	2	2	1	0	0	5
38	2	Gemini 1.5 Pro	3	3	1	0	0	5
38	3	Gemini 1.5 Pro	3	3	2	0	1	1
38	1	Claude 3.5 Sonnet	2	2	2	0	0	3
38	2	Claude 3.5 Sonnet	3	3	2	0	0	3
38	3	Claude 3.5 Sonnet	2	3	2	0	0	5
38	1	Myelo	2	2	2	0	0	2
38	2	Myelo	3	2	2	0	0	4
38	3	Myelo	3	2	2	0	0	3
38	1	HopeAI	3	3	3	0	0	1
38	2	HopeAI	3	3	3	0	0	1
38	3	HopeAI	3	3	3	0	1	1
39	1	ChatGPT o1-preview	2	2	2	0	0	3
39	2	ChatGPT o1-preview	3	2	2	0	0	3
39	3	ChatGPT o1-preview	3	3	2	0	0	1
39	1	Gemini 1.5 Pro	2	2	2	0	0	4
39	2	Gemini 1.5 Pro	2	2	1	0	0	5
39	3	Gemini 1.5 Pro	3	2	1	0	0	5
39	1	Claude 3.5 Sonnet	2	2	2	0	0	5
39	2	Claude 3.5 Sonnet	3	3	2	0	0	2
39	3	Claude 3.5 Sonnet	2	2	2	0	0	3
39	1	Myelo	2	2	1	0	0	2
39	2	Myelo	2	2	2	0	0	4
39	3	Myelo	2	3	2	0	0	4
39	1	HopeAI	3	3	3	0	0	1
39	2	HopeAI	4	4	4	0	1	1
39	3	HopeAI	2	2	2	0	0	2
40	1	ChatGPT o1-preview	3	3	3	0	0	1
40	2	ChatGPT o1-preview	3	3	2	0	0	3
40	3	ChatGPT o1-preview	2	1	3	1	0	5
40	1	Gemini 1.5 Pro	3	3	2	0	0	2
40	2	Gemini 1.5 Pro	2	3	3	1	0	5
40	3	Gemini 1.5 Pro	3	3	2	0	0	2
40	1	Claude 3.5 Sonnet	2	2	1	0	0	5
40	2	Claude 3.5 Sonnet	3	2	2	0	0	4
40	3	Claude 3.5 Sonnet	3	3	2	0	0	3
40	1	Myelo	2	2	1	0	0	3
40	2	Myelo	4	3	3	0	0	2
40	3	Myelo	2	2	2	0	0	4
40	1	HopeAI	2	2	1	0	0	4
40	2	HopeAI	4	4	4	0	1	1
40	3	HopeAI	3	3	3	0	0	1
41	1	ChatGPT o1-preview	3	3	3	0	0	2
41	2	ChatGPT o1-preview	3	2	2	0	0	3
41	3	ChatGPT o1-preview	3	3	3	0	0	1
41	1	Gemini 1.5 Pro	3	3	3	0	0	3
41	2	Gemini 1.5 Pro	3	3	2	0	0	4
41	3	Gemini 1.5 Pro	3	2	2	0	0	5
41	1	Claude 3.5 Sonnet	2	2	2	0	0	5
41	2	Claude 3.5 Sonnet	3	2	2	0	0	5
41	3	Claude 3.5 Sonnet	3	3	2	0	0	2
41	1	Myelo	3	3	3	0	0	4
41	2	Myelo	3	3	3	0	0	2
41	3	Myelo	2	2	2	0	0	3
41	1	HopeAI	3	3	4	0	1	1
41	2	HopeAI	4	4	4	0	1	1
41	3	HopeAI	3	3	2	0	0	4
42	1	ChatGPT o1-preview	2	2	2	0	0	5
42	2	ChatGPT o1-preview	3	2	2	0	0	4
42	3	ChatGPT o1-preview	2	2	2	0	0	2
42	1	Gemini 1.5 Pro	3	3	2	0	0	2
42	2	Gemini 1.5 Pro	3	3	3	0	0	2
42	3	Gemini 1.5 Pro	2	2	1	0	0	5
42	1	Claude 3.5 Sonnet	2	2	2	0	0	3
42	2	Claude 3.5 Sonnet	3	3	3	0	0	1
42	3	Claude 3.5 Sonnet	2	2	1	0	0	3
42	1	Myelo	2	2	2	0	0	4
42	2	Myelo	3	3	2	0	0	5
42	3	Myelo	2	2	1	0	0	4
42	1	HopeAI	3	3	3	0	0	1
42	2	HopeAI	4	3	3	0	0	3
42	3	HopeAI	2	3	2	0	0	1
43	1	ChatGPT o1-preview	3	3	3	0	0	2
43	2	ChatGPT o1-preview	3	2	2	0	0	5
43	3	ChatGPT o1-preview	2	3	2	0	0	1
43	1	Gemini 1.5 Pro	3	3	3	0	0	3
43	2	Gemini 1.5 Pro	3	3	3	0	0	1
43	3	Gemini 1.5 Pro	2	2	3	1	0	5
43	1	Claude 3.5 Sonnet	3	3	2	0	0	4
43	2	Claude 3.5 Sonnet	3	2	2	0	0	4
43	3	Claude 3.5 Sonnet	2	2	2	0	0	3
43	1	Myelo	3	3	2	0	0	5
43	2	Myelo	3	3	3	0	0	3
43	3	Myelo	3	2	2	0	0	4
43	1	HopeAI	3	3	3	0	0	1
43	2	HopeAI	4	3	3	0	0	2
43	3	HopeAI	3	2	1	0	0	2
44	1	ChatGPT o1-preview	2	2	2	0	0	3
44	2	ChatGPT o1-preview	3	2	2	0	0	5
44	3	ChatGPT o1-preview	2	2	1	0	0	4
44	1	Gemini 1.5 Pro	2	3	1	0	0	5
44	2	Gemini 1.5 Pro	3	2	1	0	0	4
44	3	Gemini 1.5 Pro	2	1	1	0	0	5
44	1	Claude 3.5 Sonnet	2	2	2	0	0	4
44	2	Claude 3.5 Sonnet	2	2	2	0	0	3
44	3	Claude 3.5 Sonnet	2	2	2	0	0	2
44	1	Myelo	2	3	2	0	0	2
44	2	Myelo	3	3	3	0	0	2
44	3	Myelo	2	3	2	0	0	3
44	1	HopeAI	4	4	3	0	0	1
44	2	HopeAI	4	4	4	0	1	1
44	3	HopeAI	3	3	3	1	0	1
45	1	ChatGPT o1-preview	3	3	2	0	0	3
45	2	ChatGPT o1-preview	3	3	2	0	0	3
45	3	ChatGPT o1-preview	2	2	1	0	0	3
45	1	Gemini 1.5 Pro	2	2	1	0	0	5
45	2	Gemini 1.5 Pro	3	3	1	0	0	4
45	3	Gemini 1.5 Pro	2	2	1	0	0	5
45	1	Claude 3.5 Sonnet	2	2	2	0	0	2
45	2	Claude 3.5 Sonnet	3	3	2	0	0	2
45	3	Claude 3.5 Sonnet	2	2	1	0	0	4
45	1	Myelo	2	2	2	0	0	4
45	2	Myelo	3	3	2	0	0	5
45	3	Myelo	2	3	1	0	0	2
45	1	HopeAI	3	3	2	0	0	1
45	2	HopeAI	4	4	4	0	1	1
45	3	HopeAI	3	3	2	0	0	1
46	1	ChatGPT o1-preview	3	3	2	0	0	1
46	2	ChatGPT o1-preview	3	3	2	0	0	2
46	3	ChatGPT o1-preview	2	3	1	0	0	5
46	1	Gemini 1.5 Pro	2	2	1	0	0	5
46	2	Gemini 1.5 Pro	3	3	3	0	0	4
46	3	Gemini 1.5 Pro	3	3	2	0	0	2
46	1	Claude 3.5 Sonnet	3	3	2	0	0	3
46	2	Claude 3.5 Sonnet	3	3	2	0	0	5
46	3	Claude 3.5 Sonnet	2	2	1	0	0	3
46	1	Myelo	2	2	2	0	0	4
46	2	Myelo	3	3	2	0	0	3
46	3	Myelo	2	2	2	0	0	1
46	1	HopeAI	3	3	2	0	0	2
46	2	HopeAI	3	3	3	0	0	1
46	3	HopeAI	1	3	2	0	0	4
47	1	ChatGPT o1-preview	3	3	1	0	0	2
47	2	ChatGPT o1-preview	3	3	3	0	0	4
47	3	ChatGPT o1-preview	2	3	1	0	0	2
47	1	Gemini 1.5 Pro	2	2	2	0	0	3
47	2	Gemini 1.5 Pro	3	3	1	0	0	5
47	3	Gemini 1.5 Pro	2	1	1	0	0	5
47	1	Claude 3.5 Sonnet	2	2	2	0	0	5
47	2	Claude 3.5 Sonnet	2	2	2	1	0	2
47	3	Claude 3.5 Sonnet	2	2	1	0	0	4
47	1	Myelo	2	2	2	0	0	4
47	2	Myelo	2	2	2	0	0	3
47	3	Myelo	2	3	1	0	0	3
47	1	HopeAI	3	3	3	0	0	1
47	2	HopeAI	4	4	4	0	1	1
47	3	HopeAI	3	3	3	0	0	1
48	1	ChatGPT o1-preview	2	2	1	0	0	3
48	2	ChatGPT o1-preview	3	3	2	0	0	4
48	3	ChatGPT o1-preview	1	2	1	0	0	4
48	1	Gemini 1.5 Pro	2	2	2	0	0	5
48	2	Gemini 1.5 Pro	3	3	2	0	0	3
48	3	Gemini 1.5 Pro	2	1	1	0	0	5
48	1	Claude 3.5 Sonnet	3	3	2	0	0	1
48	2	Claude 3.5 Sonnet	3	3	3	0	0	2
48	3	Claude 3.5 Sonnet	3	3	2	0	0	1
48	1	Myelo	3	3	2	0	0	2
48	2	Myelo	3	3	2	0	0	4
48	3	Myelo	2	2	1	0	0	3
48	1	HopeAI	2	2	2	0	0	4
48	2	HopeAI	3	4	4	0	0	1
48	3	HopeAI	2	1	2	0	0	2
49	1	ChatGPT o1-preview	2	2	2	0	0	2
49	2	ChatGPT o1-preview	3	3	2	0	0	2
49	3	ChatGPT o1-preview	2	2	1	0	0	5
49	1	Gemini 1.5 Pro	2	2	2	0	0	3
49	2	Gemini 1.5 Pro	3	3	3	0	0	3
49	3	Gemini 1.5 Pro	2	2	1	0	0	4
49	1	Claude 3.5 Sonnet	2	2	2	0	0	4
49	2	Claude 3.5 Sonnet	3	3	2	0	0	5
49	3	Claude 3.5 Sonnet	2	2	1	0	0	3
49	1	Myelo	2	2	2	0	0	5
49	2	Myelo	3	3	2	0	0	4
49	3	Myelo	3	2	2	0	0	2
49	1	HopeAI	3	3	3	0	0	1
49	2	HopeAI	4	4	4	0	1	1
49	3	HopeAI	2	2	3	0	0	1
50	1	ChatGPT o1-preview	2	2	2	0	0	4
50	2	ChatGPT o1-preview	4	3	2	0	0	4
50	3	ChatGPT o1-preview	3	3	2	0	0	2
50	1	Gemini 1.5 Pro	2	2	2	0	0	5
50	2	Gemini 1.5 Pro	3	3	2	0	0	5
50	3	Gemini 1.5 Pro	2	1	1	0	0	5
50	1	Claude 3.5 Sonnet	2	2	2	0	0	3
50	2	Claude 3.5 Sonnet	3	3	3	0	0	3
50	3	Claude 3.5 Sonnet	2	3	2	0	0	5
50	1	Myelo	2	2	2	0	0	2
50	2	Myelo	3	3	3	0	0	1
50	3	Myelo	3	3	1	0	0	3
50	1	HopeAI	3	3	3	0	0	1
50	2	HopeAI	3	3	3	0	0	2
50	3	HopeAI	3	3	3	0	0	1

## Sheet: Sheet1
Question,Domain,Domain Label,Group
1,DA,Diagnostic Assessment,Diagnostic
2,C2,RRMM – Late Relapse (≥3 lines),RRMM
3,DA,Diagnostic Assessment,Diagnostic
4,C1,RRMM – Early Relapse (1–2 lines),RRMM
5,B1,NDMM – Transplant Eligible,NDMM
6,C1,RRMM – Early Relapse (1–2 lines),RRMM
7,C2,RRMM – Late Relapse (≥3 lines),RRMM
8,D1,Special – Complications Management,Special
9,C1,RRMM – Early Relapse (1–2 lines),RRMM
10,B2,NDMM – Non-transplant Eligible,NDMM
11,D3,Special – Treatment-related Toxicity,Special
12,D3,Special – Treatment-related Toxicity,Special
13,C2,RRMM – Late Relapse (≥3 lines),RRMM
14,B2,NDMM – Non-transplant Eligible,NDMM
15,C1,RRMM – Early Relapse (1–2 lines),RRMM
16,B2,NDMM – Non-transplant Eligible,NDMM
17,B1,NDMM – Transplant Eligible,NDMM
18,NT/SP,Novel Therapeutics / Special Populations,Novel/SpecialPop
19,D2,Special – Supportive Care,Special
20,NT/SP,Novel Therapeutics / Special Populations,Novel/SpecialPop
21,B2,NDMM – Non-transplant Eligible,NDMM
22,D2,Special – Supportive Care,Special
23,D2,Special – Supportive Care,Special
24,B2,NDMM – Non-transplant Eligible,NDMM
25,B1,NDMM – Transplant Eligible,NDMM
26,C2,RRMM – Late Relapse (≥3 lines),RRMM
27,C2,RRMM – Late Relapse (≥3 lines),RRMM
28,C1,RRMM – Early Relapse (1–2 lines),RRMM
29,C2,RRMM – Late Relapse (≥3 lines),RRMM
30,C2,RRMM – Late Relapse (≥3 lines),RRMM
31,C2,RRMM – Late Relapse (≥3 lines),RRMM
32,C2,RRMM – Late Relapse (≥3 lines),RRMM
33,C2,RRMM – Late Relapse (≥3 lines),RRMM
34,C1,RRMM – Early Relapse (1–2 lines),RRMM
35,C2,RRMM – Late Relapse (≥3 lines),RRMM
36,C2,RRMM – Late Relapse (≥3 lines),RRMM
37,C2,RRMM – Late Relapse (≥3 lines),RRMM
38,C1,RRMM – Early Relapse (1–2 lines),RRMM
39,C1,RRMM – Early Relapse (1–2 lines),RRMM
40,NT/SP,Novel Therapeutics / Special Populations,Novel/SpecialPop
41,NT/SP,Novel Therapeutics / Special Populations,Novel/SpecialPop
42,D2,Special – Supportive Care,Special
43,NT/SP,Novel Therapeutics / Special Populations,Novel/SpecialPop
44,B1,NDMM – Transplant Eligible,NDMM
45,B1,NDMM – Transplant Eligible,NDMM
46,B2,NDMM – Non-transplant Eligible,NDMM
47,B1,NDMM – Transplant Eligible,NDMM
48,B2,NDMM – Non-transplant Eligible,NDMM
49,B2,NDMM – Non-transplant Eligible,NDMM
50,B2,NDMM – Non-transplant Eligible,NDMM
